# Supplementary material for: Microbiological Quality and Antibiotic Resistance of Relevant Bacteria from Horsemeat
Source: Microorganisms. 2024 Aug 28;12(9):1775. doi: 10.3390/microorganisms12091775 (PMC11433819; doi:10.3390/microorganisms12091775)
Supplement: Supplementary file 1 [file microorganisms-12-01775-s001.zip]

Archive with 1 entries (1 files):
- microorganisms-3175844-supplementary.pdf
